# Supplementary material for: Amphiphilic Thermoresponsive Triblock PLA-PEG-PLA and Diblock mPEG-PLA Copolymers for Controlled Deferoxamine Delivery
Source: Gels. 2025 Sep 15;11(9):742. doi: 10.3390/gels11090742 (PMC12469683; doi:10.3390/gels11090742)
Supplement: Supplementary file 1 [file gels-11-00742-s001.zip]

Archive with 1 entries (1 files):
- gels-3834031-supplementary.pdf
